# Supplementary material for: Organic–Inorganic Hybrid Materials: Tailoring Carbon Dioxide-Based Polycarbonate with POSS-SH Crosslinking
Source: Polymers (Basel). 2024 Apr 4;16(7):983. doi: 10.3390/polym16070983 (PMC11013663; doi:10.3390/polym16070983)
Supplement: Supplementary file 1 [file polymers-16-00983-s001.zip]

Archive with 1 entries (1 files):
- polymers-2930528-SI.pdf
